# Supplementary material for: An Anthropometric Risk Index Based on Combining Height, Weight, Waist, and Hip Measurements
Source: J Obes. 2016 Oct 18;2016:8094275. doi: 10.1155/2016/8094275 (PMC5088335; doi:10.1155/2016/8094275)
Supplement: Supplementary file 1 — Spreadsheet containing tables for (a) the age and sex specific population means and standard deviations of height, BMI, ABSI, HI (used to transform their raw values to z scores); (b) conversion from height, BMI, ABSI, HI z scores to population percentiles; (c) conversion from percentile to relative mortality hazard. All these tabulated values are based on the NHANES III data analyzed in the paper. [file 8094275.f1.ods]

## Sheet: Normals
NHANES III smoothed means and standard deviations by age and sex
	M								F
Age	Height mean	Height SD	BMI mean	BMI SD	ABSI mean	ABSI SD	HI mean	HI SD	Height mean	Height SD	BMI mean	BMI SD	ABSI mean	ABSI SD	HI mean	HI SD
2	0.90939	0.07563	20.32847	4.883646	0.07771516	0.004452363	94.89471	3.822697	0.9062617	0.06715	17.32222	3.125932	0.07852829	0.00409011	95.7615	4.069699
3	0.98761	0.07571	20.52734	4.901434	0.07875241	0.004435912	95.29838	3.795438	0.9786594	0.06729	17.66603	3.309067	0.07940829	0.004128252	95.09733	4.071175
4	1.05238	0.07579	20.72621	4.919153	0.07935796	0.004419386	95.70193	3.767979	1.0491	0.06743	18.00982	3.482584	0.07997434	0.004166038	95.96395	4.072661
5	1.12306	0.07587	20.92507	4.936785	0.07934357	0.004402756	96.1027	3.740302	1.116495	0.06757	18.35359	3.647849	0.07961614	0.004203463	96.46409	4.074159
6	1.18928	0.07595	21.1239	4.954307	0.07968258	0.00438598	96.49539	3.712374	1.180953	0.06771	18.69726	3.805929	0.0790749	0.004240516	97.05517	4.075659
7	1.25941	0.07602	21.32268	4.971686	0.07927822	0.004368995	96.87224	3.684149	1.244181	0.06785	19.04075	3.957669	0.0787343	0.004277176	98.0741	4.077136
8	1.31320	0.07610	21.52139	4.988857	0.07859349	0.004351714	97.2224	3.655568	1.306867	0.06798	19.38384	4.103746	0.07800995	0.004313403	99.83334	4.078545
9	1.37705	0.07616	21.71995	5.005729	0.07854106	0.00433403	97.53406	3.626576	1.369329	0.06811	19.72620	4.244705	0.0780547	0.004349149	99.40267	4.079875
10	1.41980	0.07623	21.91828	5.022164	0.07858735	0.004315866	97.79697	3.59719	1.433898	0.06823	20.06736	4.38099	0.07796946	0.004384356	100.2389	4.0813
11	1.47434	0.07628	22.11626	5.037989	0.07848883	0.004297133	98.00578	3.567462	1.49834	0.06834	20.40663	4.512963	0.0768254	0.004418958	101.3758	4.083011
12	1.55464	0.07632	22.31375	5.052994	0.07833205	0.00427772	98.15817	3.537435	1.553446	0.06845	20.74312	4.640914	0.07599908	0.004452889	102.2461	4.085166
13	1.61564	0.07635	22.5106	5.066934	0.07686642	0.004257494	98.2535	3.507123	1.592822	0.06854	21.07587	4.765074	0.07551354	0.004486067	103.1647	4.087894
14	1.68984	0.07637	22.70663	5.079522	0.0756898	0.00423631	98.29273	3.47651	1.615374	0.06862	21.40383	4.885634	0.07635689	0.004518393	104.459	4.091286
15	1.72765	0.07637	22.90162	5.090552	0.07572847	0.00421401	98.27794	3.445551	1.627235	0.06868	21.72608	5.002753	0.07445875	0.004549773	104.0573	4.095407
16	1.74997	0.07636	23.09534	5.100264	0.07550266	0.00419042	98.21134	3.414173	1.632478	0.06874	22.04179	5.116553	0.07439119	0.004580191	103.9463	4.10031
17	1.76484	0.07634	23.28754	5.108974	0.07491236	0.004165439	98.09749	3.382347	1.634211	0.06878	22.35021	5.22711	0.07515749	0.004609676	104.8189	4.106095
18	1.77317	0.07630	23.47796	5.116959	0.075292	0.004139256	97.94727	3.350313	1.634632	0.06881	22.65077	5.33449	0.07467778	0.004638246	104.59	4.112841
19	1.75462	0.07625	23.66634	5.124452	0.07516841	0.004112116	97.77161	3.318364	1.636397	0.06883	22.94300	5.438731	0.07503203	0.004665913	104.7728	4.12059
20	1.74611	0.07619	23.8524	5.131633	0.07653472	0.004084254	97.58127	3.286777	1.637201	0.06883	23.22651	5.539859	0.07498854	0.004692679	103.886	4.129347
21	1.76179	0.07613	24.03586	5.13861	0.07684689	0.00405587	97.387	3.255812	1.633386	0.06882	23.50109	5.637918	0.07536745	0.004718528	105.1352	4.139078
22	1.76220	0.07605	24.21645	5.145437	0.07677798	0.004027134	97.19675	3.225702	1.628461	0.06879	23.76656	5.732922	0.07525852	0.004743419	104.328	4.149723
23	1.77643	0.07597	24.39389	5.152107	0.0763906	0.00399818	97.01565	3.196653	1.62408	0.06874	24.02290	5.824876	0.07585235	0.004767287	104.4166	4.16118
24	1.76633	0.07588	24.56791	5.158559	0.07704383	0.00396911	96.84885	3.168852	1.61986	0.06868	24.27017	5.913774	0.07468189	0.004790044	104.546	4.173307
25	1.74761	0.07578	24.73824	5.164669	0.07736062	0.003939996	96.70047	3.142484	1.615805	0.06860	24.50852	5.999595	0.07506294	0.00481161	103.189	4.185937
26	1.74273	0.07567	24.90461	5.170269	0.07733963	0.003910891	96.57286	3.117717	1.62153	0.06851	24.73812	6.082278	0.07554178	0.004831931	104.4468	4.198932
27	1.75744	0.07556	25.06681	5.175145	0.0776548	0.00388185	96.46539	3.094693	1.627516	0.06840	24.95931	6.161742	0.07621085	0.004851087	104.4586	4.21238
28	1.77343	0.07544	25.22461	5.179022	0.07864184	0.003852948	96.37445	3.07353	1.628378	0.06828	25.17246	6.237868	0.07638413	0.004869208	103.6662	4.226398
29	1.76265	0.07531	25.3778	5.181644	0.07781509	0.003824291	96.29648	3.054323	1.627235	0.06814	25.37781	6.3105	0.07575948	0.004886415	104.6118	4.241086
30	1.77554	0.07517	25.5262	5.182986	0.07867184	0.003795974	96.22951	3.037142	1.631092	0.06800	25.57555	6.379433	0.07734081	0.004902846	105.0125	4.256506
31	1.76704	0.07503	25.66964	5.183079	0.07940663	0.003768115	96.17212	3.022022	1.635834	0.06784	25.76572	6.444398	0.07626043	0.004918622	105.0618	4.272683
32	1.76090	0.07489	25.80798	5.181946	0.07981702	0.003740952	96.12245	3.008969	1.636412	0.06768	25.94843	6.505134	0.07660507	0.004933852	104.8036	4.289622
33	1.76639	0.07473	25.94109	5.179569	0.07952534	0.003714746	96.07931	2.997965	1.63331	0.06751	26.12418	6.561478	0.07667501	0.004948638	104.3012	4.307288
34	1.75406	0.07457	26.06885	5.175881	0.07901489	0.003689759	96.04388	2.98898	1.630186	0.06734	26.29335	6.613322	0.07655059	0.004963066	104.768	4.325609
35	1.76772	0.07440	26.19115	5.170778	0.07890761	0.003666249	96.01643	2.981964	1.629866	0.06716	26.45616	6.66055	0.07743349	0.004977199	104.6495	4.344492
36	1.77468	0.07423	26.3079	5.164118	0.07937675	0.003644458	95.99562	2.97684	1.630176	0.06697	26.61266	6.703005	0.07676984	0.004991068	105.3248	4.363808
37	1.76246	0.07404	26.41901	5.155786	0.08093641	0.00362461	95.97836	2.973512	1.63409	0.06679	26.76288	6.740495	0.0771586	0.005004668	104.5433	4.383409
38	1.77191	0.07385	26.52444	5.145767	0.0800821	0.003606912	95.96166	2.971878	1.63863	0.06661	26.90666	6.772786	0.07733498	0.005017976	105.2792	4.403119
39	1.77000	0.07365	26.62415	5.134153	0.08031691	0.003591551	95.94332	2.971819	1.63625	0.06643	27.04389	6.799649	0.07699971	0.005030981	105.5206	4.422741
40	1.77496	0.07344	26.71813	5.12102	0.07986405	0.003578708	95.92147	2.973204	1.628966	0.06625	27.17447	6.820854	0.07829683	0.00504367	104.9001	4.442071
41	1.75909	0.07323	26.80635	5.106379	0.08085954	0.003568543	95.8955	2.975893	1.623274	0.06608	27.29852	6.836281	0.07735969	0.00505604	104.5442	4.460904
42	1.76470	0.07301	26.88879	5.090193	0.08123125	0.003561195	95.86521	2.979755	1.621294	0.06592	27.41607	6.845795	0.0780366	0.005068082	105.0871	4.479013
43	1.75938	0.07278	26.96548	5.072451	0.08163849	0.003556789	95.83205	2.984729	1.625733	0.06577	27.52707	6.849354	0.07975223	0.005079761	105.0041	4.496139
44	1.79219	0.07254	27.03642	5.053182	0.08124466	0.003555454	95.79769	2.990812	1.63302	0.06563	27.63191	6.847516	0.07911493	0.005091013	105.6773	4.511993
45	1.77024	0.07230	27.10169	5.032419	0.08206678	0.003557342	95.76401	2.998004	1.637441	0.06550	27.73071	6.84092	0.07743566	0.005101766	105.5319	4.526356
46	1.74808	0.07205	27.16135	5.010174	0.08216003	0.003562579	95.73258	3.006303	1.635851	0.06538	27.82332	6.830147	0.07803638	0.005112007	105.2195	4.539374
47	1.74900	0.07180	27.21546	4.986417	0.08161339	0.003571265	95.70661	3.015714	1.627812	0.06528	27.90922	6.815714	0.07891906	0.005121739	104.6449	4.551235
48	1.75884	0.07154	27.2641	4.961134	0.0821754	0.003583461	95.68733	3.026248	1.624779	0.06520	27.98743	6.798012	0.07852621	0.005130981	104.8251	4.562067
49	1.74914	0.07129	27.30735	4.934576	0.08254332	0.003599198	95.67441	3.037944	1.628673	0.06513	28.05681	6.777303	0.08001075	0.005139867	104.3697	4.571971
50	1.77274	0.07105	27.34529	4.907021	0.08184096	0.003618479	95.66733	3.050822	1.629296	0.06508	28.11650	6.753728	0.07901312	0.005148611	104.5768	4.580981
51	1.74190	0.07081	27.37796	4.878706	0.08230146	0.00364125	95.66539	3.064861	1.624757	0.06504	28.16546	6.727371	0.08038297	0.005157423	105.1082	4.589051
52	1.77166	0.07059	27.40541	4.849827	0.08295131	0.003667404	95.66655	3.080006	1.617553	0.06503	28.20273	6.698321	0.07891914	0.005166488	105.0011	4.596125
53	1.76614	0.07038	27.42771	4.820623	0.08408807	0.003696794	95.66936	3.096175	1.612948	0.06503	28.22829	6.666725	0.07960558	0.005175964	104.3988	4.602258
54	1.74842	0.07019	27.44494	4.791308	0.08285553	0.003729237	95.67636	3.113276	1.611592	0.06505	28.24223	6.632758	0.08102324	0.005185982	104.0659	4.60749
55	1.73994	0.07002	27.4572	4.762098	0.08198268	0.003764528	95.69058	3.131217	1.614882	0.06508	28.24469	6.596581	0.07981432	0.00519666	104.2191	4.611827
56	1.75972	0.06988	27.46463	4.733213	0.08323651	0.00380248	95.71382	3.149903	1.61895	0.06513	28.23600	6.558437	0.08088051	0.005208112	103.618	4.615232
57	1.76565	0.06976	27.46737	4.704866	0.08357993	0.003843013	95.7477	3.169236	1.620536	0.06519	28.21658	6.518557	0.0818965	0.005220425	104.0236	4.617622
58	1.73555	0.06966	27.46555	4.677249	0.08342113	0.003886056	95.79073	3.189104	1.617509	0.06526	28.18726	6.477138	0.08132605	0.005233661	104.099	4.618859
59	1.77164	0.06959	27.45934	4.650521	0.0836213	0.00393151	95.84016	3.209377	1.613772	0.06535	28.14896	6.434374	0.08147474	0.005247853	104.5324	4.618755
60	1.75179	0.06956	27.44888	4.624834	0.08370435	0.003979284	95.8944	3.229921	1.607901	0.06545	28.10252	6.390439	0.08198335	0.005263006	104.0326	4.617105
61	1.73732	0.06955	27.43435	4.600309	0.08476798	0.00402925	95.95407	3.250599	1.601912	0.06557	28.04865	6.345417	0.08291425	0.00527909	104.6036	4.613648
62	1.73671	0.06957	27.41591	4.577021	0.08447691	0.004081242	96.01941	3.271257	1.597079	0.06569	27.98780	6.299282	0.08191156	0.005296038	105.1127	4.608065
63	1.74284	0.06963	27.39371	4.555006	0.08483889	0.004135095	96.08984	3.291709	1.600113	0.06583	27.92032	6.251961	0.08269453	0.005313768	103.6944	4.600006
64	1.73692	0.06973	27.3679	4.534279	0.08516931	0.004190696	96.16673	3.311744	1.606027	0.06597	27.84679	6.20337	0.08339425	0.005332194	104.214	4.589129
65	1.74820	0.06987	27.33865	4.514845	0.08459111	0.004247912	96.25289	3.331127	1.606248	0.06613	27.76787	6.153395	0.08265269	0.005351241	103.5107	4.575167
66	1.73453	0.07005	27.30612	4.496705	0.08528115	0.004306567	96.35158	3.349626	1.60325	0.06629	27.68432	6.101933	0.08302092	0.005370852	104.1739	4.55822
67	1.74851	0.07028	27.27049	4.479837	0.08507513	0.004366449	96.46138	3.367059	1.600538	0.06646	27.59656	6.048866	0.08268892	0.005390926	105.3157	4.538437
68	1.72962	0.07055	27.23195	4.464206	0.08555696	0.004427304	96.5812	3.383267	1.599654	0.06664	27.50491	5.994031	0.0830056	0.005411305	103.8465	4.515949
69	1.74684	0.07088	27.19066	4.449761	0.08499109	0.004488828	96.71044	3.398075	1.59604	0.06682	27.40958	5.937282	0.08185051	0.005431855	104.9123	4.490874
70	1.72751	0.07126	27.1468	4.436434	0.08484318	0.00455068	96.84777	3.411331	1.592646	0.06700	27.31066	5.878547	0.08336922	0.005452596	105.3571	4.463317
71	1.73413	0.07169	27.10057	4.424222	0.08605353	0.004612488	96.99335	3.423071	1.590326	0.06718	27.20803	5.817728	0.08306488	0.005473584	104.0694	4.433383
72	1.71672	0.07217	27.05214	4.413134	0.08562723	0.004673841	97.14614	3.433392	1.588217	0.06735	27.10154	5.75477	0.08424565	0.005494995	104.7694	4.401254
73	1.72528	0.07272	27.00169	4.403169	0.08575554	0.004734298	97.3039	3.442406	1.585837	0.06751	26.99139	5.689806	0.08330513	0.005517035	104.7498	4.367109
74	1.70958	0.07332	26.94936	4.394329	0.08545189	0.004793364	97.46241	3.450211	1.583595	0.06766	26.87779	5.622994	0.08338229	0.005539939	104.9263	4.331111
75	1.71619	0.07398	26.89535	4.386668	0.08632038	0.00485049	97.6171	3.456908	1.581571	0.06778	26.76091	5.554476	0.08354853	0.00556391	104.5806	4.293396
76	1.72363	0.07470	26.83981	4.380241	0.08683461	0.004905059	97.76264	3.46258	1.577912	0.06789	26.64114	5.484394	0.08418432	0.005589115	104.3609	4.254082
77	1.71384	0.07548	26.78293	4.375065	0.0848148	0.00495639	97.89568	3.467273	1.571468	0.06797	26.51901	5.412882	0.08319615	0.005615691	104.2615	4.213281
78	1.71179	0.07632	26.72485	4.371154	0.08565429	0.005003862	98.01829	3.47102	1.559435	0.06801	26.39510	5.340059	0.08484944	0.00564375	104.6168	4.171105
79	1.71423	0.07721	26.66575	4.368486	0.08659627	0.005047346	98.14138	3.473842	1.553391	0.06802	26.27005	5.266057	0.08440919	0.00567334	104.5553	4.127648
80	1.71156	0.07816	26.60578	4.366983	0.08733364	0.005086711	98.26752	3.475729	1.557468	0.06799	26.14437	5.190964	0.08436016	0.005704442	105.7089	4.082976
81	1.71483	0.07915	26.54509	4.366528	0.08711054	0.005121615	98.39038	3.476623	1.560002	0.06792	26.01815	5.114824	0.0848003	0.005736935	105.613	4.037137
82	1.70024	0.08018	26.48382	4.366998	0.08630462	0.00515162	98.50082	3.476461	1.561864	0.06783	25.89130	5.037663	0.08561607	0.005770669	106.2156	3.990215
83	1.66865	0.08124	26.42212	4.368253	0.0873238	0.005176235	98.59219	3.47521	1.560287	0.06772	25.76372	4.959471	0.0859892	0.005805476	104.6909	3.942317
84	1.69792	0.08233	26.36007	4.37015	0.08820178	0.005194878	98.65931	3.472864	1.555845	0.06759	25.63517	4.880186	0.08451379	0.005841127	105.7209	3.893525
85	1.70657	0.08344	26.29776	4.372602	0.08645738	0.005207303	98.69781	3.469504	1.551511	0.06744	25.50539	4.799713	0.08550547	0.005877332	107.1008	3.843883
86	1.67662	0.08456	26.23525	4.375496	0.08748954	0.005214899	98.71136	3.465321	1.546372	0.06729	25.37445	4.717946	0.08484612	0.005913915	106.7367	3.793424
87	1.69824	0.08569	26.17256	4.378656	0.08690577	0.00521927	98.71964	3.460549	1.549157	0.06712	25.24259	4.634803	0.08456589	0.005950684	106.4145	3.742247
88	1.61304	0.08680	26.10969	4.381839	0.0869816	0.005221766	98.73965	3.45538	1.552993	0.06696	25.10990	4.55016	0.08525293	0.005987479	105.3781	3.690433
89	1.68842	0.08789	26.04664	4.384826	0.08672255	0.005223438	98.76809	3.449966	1.553797	0.06679	24.97639	4.463859	0.08686278	0.006024151	107.1304	3.637996
90	1.68600	0.08897	25.98352	4.387717	0.08801773	0.005224876	98.80379	3.444445	1.546628	0.06662	24.84257	4.37582	0.08693818	0.006060531	105.976	3.584878

## Sheet: Z_score_to_percentile
Z scores corresponding to each adult population quantile in NHANES III
Quantile	Height z score	BMI z score	ABSI z score	HI z score
0	-4.435412	-2.659473	-4.740683	-6.07173
0.01	-2.265565	-1.566917	-2.163297	-2.151437
0.02	-1.991833	-1.409352	-1.907258	-1.811206
0.03	-1.805333	-1.310893	-1.742759	-1.667551
0.04	-1.688257	-1.238678	-1.616474	-1.561746
0.05	-1.592223	-1.183342	-1.500712	-1.462721
0.06	-1.495728	-1.137295	-1.427096	-1.370506
0.07	-1.411063	-1.096865	-1.353633	-1.295358
0.08	-1.348245	-1.061245	-1.286344	-1.228924
0.09	-1.282479	-1.02091	-1.226281	-1.178356
0.1	-1.233877	-0.9901926	-1.165944	-1.130642
0.11	-1.180366	-0.969524	-1.125305	-1.076509
0.12	-1.117496	-0.9427808	-1.077912	-1.026209
0.13	-1.063482	-0.921411	-1.029542	-0.9884045
0.14	-1.019219	-0.8932684	-0.9878166	-0.9497075
0.15	-0.9761139	-0.8728651	-0.9485576	-0.9162351
0.16	-0.9409372	-0.8459301	-0.9088088	-0.8737531
0.17	-0.9008884	-0.8185799	-0.8805322	-0.8375211
0.18	-0.8590072	-0.7967703	-0.8474437	-0.7993668
0.19	-0.8252491	-0.776473	-0.8093144	-0.7710547
0.2	-0.8019604	-0.7549138	-0.7759296	-0.7422944
0.21	-0.7646469	-0.7254028	-0.7484725	-0.7070972
0.22	-0.7388177	-0.7021335	-0.7194718	-0.6718091
0.23	-0.7082426	-0.6772636	-0.6865112	-0.6428784
0.24	-0.6762571	-0.6577807	-0.6611618	-0.6103382
0.25	-0.6439323	-0.6406228	-0.6308658	-0.5869478
0.26	-0.6144372	-0.6253121	-0.5978112	-0.5593254
0.27	-0.5871314	-0.6058564	-0.5698471	-0.531838
0.28	-0.5591213	-0.5853175	-0.5412917	-0.5078572
0.29	-0.5261424	-0.5698095	-0.5156343	-0.4810128
0.3	-0.5012062	-0.5481297	-0.4812494	-0.4523617
0.31	-0.4748887	-0.5311965	-0.4572476	-0.4337631
0.32	-0.4521029	-0.5072722	-0.4348126	-0.4093915
0.33	-0.4270713	-0.48873	-0.4114692	-0.3851869
0.34	-0.4009813	-0.469214	-0.3909521	-0.3616367
0.35	-0.3768376	-0.4506923	-0.3666097	-0.3416178
0.36	-0.3533745	-0.430668	-0.3420366	-0.3173121
0.37	-0.3299322	-0.4128446	-0.3196717	-0.299259
0.38	-0.3037124	-0.3934474	-0.2928648	-0.2800879
0.39	-0.2756059	-0.377061	-0.2669785	-0.2549179
0.4	-0.2498986	-0.357005	-0.2390011	-0.233993
0.41	-0.2223054	-0.3347004	-0.2218241	-0.2098403
0.42	-0.1945276	-0.3187027	-0.1974712	-0.1897286
0.43	-0.1675999	-0.303237	-0.1713424	-0.163224
0.44	-0.1409945	-0.2812119	-0.1491279	-0.1470531
0.45	-0.1207088	-0.2596294	-0.1263943	-0.1246006
0.46	-0.09473359	-0.2395712	-0.1048202	-0.1027197
0.47	-0.07444182	-0.2198475	-0.0729568	-0.08172667
0.48	-0.05031867	-0.2032307	-0.04555808	-0.06408484
0.49	-0.02447162	-0.185955	-0.02148661	-0.03892701
0.5	-0.004728514	-0.1705297	0.001263099	-0.01875027
0.51	0.02204454	-0.1500413	0.02274498	0.003303178
0.52	0.04190972	-0.1288376	0.04458432	0.02482526
0.53	0.0690777	-0.1057924	0.06693605	0.0430968
0.54	0.09587861	-0.08647835	0.08819924	0.06636396
0.55	0.1148957	-0.06225904	0.1108178	0.08427819
0.56	0.1386028	-0.0393524	0.1384955	0.105024
0.57	0.1623194	-0.01470256	0.1580528	0.1265399
0.58	0.1875474	0.009433427	0.1823857	0.1438586
0.59	0.2069109	0.03330249	0.2068698	0.1653894
0.6	0.235682	0.05673091	0.2305001	0.1845807
0.61	0.2606801	0.07614817	0.2561623	0.2054991
0.62	0.2873746	0.09786385	0.2781232	0.228324
0.63	0.3141306	0.1270239	0.2979959	0.2572568
0.64	0.3394238	0.1512528	0.3243275	0.2808724
0.65	0.3586562	0.174502	0.3448426	0.3020643
0.66	0.3811423	0.199531	0.3726336	0.3278482
0.67	0.4109582	0.2297148	0.3953671	0.3516301
0.68	0.4414303	0.2557719	0.420285	0.3770592
0.69	0.4739107	0.2845357	0.4528421	0.399461
0.7	0.5078698	0.3172673	0.4788729	0.4236645
0.71	0.5339883	0.3489045	0.5072789	0.4461358
0.72	0.5670927	0.3799422	0.5369234	0.474257
0.73	0.5985194	0.4172834	0.5665408	0.4980944
0.74	0.6329104	0.4468372	0.5941326	0.5232767
0.75	0.6647918	0.4862878	0.6212358	0.5601227
0.76	0.6934486	0.5219804	0.652468	0.5865305
0.77	0.728713	0.5536005	0.6820642	0.6122202
0.78	0.7622406	0.6001477	0.7104382	0.6403071
0.79	0.799209	0.6410105	0.7456825	0.6650992
0.8	0.8248779	0.6813347	0.7731741	0.6987314
0.81	0.8657353	0.7160547	0.8043458	0.7211898
0.82	0.8967807	0.7566646	0.8390963	0.7549462
0.83	0.9363443	0.7955304	0.8774307	0.7900791
0.84	0.9787299	0.8473597	0.9070166	0.8230427
0.85	1.018254	0.9020486	0.9383621	0.8596901
0.86	1.060533	0.9563836	0.9913072	0.9116495
0.87	1.111568	1.021577	1.036533	0.9473249
0.88	1.157028	1.101236	1.086483	0.9882367
0.89	1.199752	1.175018	1.135115	1.039359
0.9	1.244058	1.232085	1.184439	1.098668
0.91	1.305339	1.312967	1.242473	1.153778
0.92	1.358707	1.400095	1.300845	1.227527
0.93	1.433443	1.514577	1.371554	1.297299
0.94	1.518097	1.651587	1.431617	1.37043
0.95	1.607444	1.800081	1.525867	1.454561
0.96	1.707581	1.932296	1.634054	1.575931
0.97	1.845581	2.166586	1.762409	1.75647
0.98	1.9873	2.551595	1.928783	1.961524
0.99	2.186459	3.069334	2.177522	2.347458
1	3.85058	8.32666	8.399814	11.06003

## Sheet: Percentile_to_risk
Relative mortality hazard corresponding to each population centile based on proportional hazard modeling with NHANES III adults
From	To	Height log relative risk	Standard error	BMI log relative risk	Standard error	ABSI log relative risk	Standard error	HI log relative risk	Standard error
0	0.01	0.2203731	0.09738052	0.5348516	0.07094366	-0.1839	0.0853995	0.3099765	0.05997225
0.01	0.02	0.1015733	0.06890829	0.3466274	0.05352694	-0.1925729	0.05861551	0.2007964	0.04107296
0.02	0.03	0.03298525	0.05579199	0.2425115	0.0475835	-0.1929159	0.04822675	0.1585693	0.03508998
0.03	0.04	0.001143683	0.05139208	0.1707615	0.04191809	-0.1915119	0.04193402	0.1345213	0.03178032
0.04	0.05	-0.01804001	0.0475774	0.1252607	0.038008	-0.1892685	0.03702897	0.1138863	0.028942
0.05	0.06	-0.03001812	0.04279883	0.07939608	0.03420156	-0.186143	0.03265641	0.09456678	0.0262633
0.06	0.07	-0.0348956	0.03917491	0.04726064	0.03185907	-0.1835704	0.03002182	0.0821273	0.02452272
0.07	0.08	-0.0368901	0.03562229	0.0210016	0.03029324	-0.1806631	0.0276652	0.06851406	0.0226043
0.08	0.09	-0.03625621	0.03383118	-0.006982043	0.02909139	-0.1774001	0.02556626	0.05849728	0.02118675
0.09	0.1	-0.03412616	0.03265156	-0.03241143	0.02849085	-0.174566	0.0240931	0.05058316	0.02006649
0.1	0.11	-0.0309542	0.0320268	-0.04565148	0.02837138	-0.1714077	0.02275004	0.04216701	0.01887926
0.11	0.12	-0.02604019	0.03162247	-0.06186345	0.02839482	-0.1688731	0.02185772	0.03417957	0.017762
0.12	0.13	-0.01990717	0.03122682	-0.07558887	0.02854083	-0.1655507	0.02089209	0.02845566	0.01697119
0.13	0.14	-0.01448357	0.03072711	-0.08884029	0.02876197	-0.1625497	0.02018331	0.02269531	0.01618769
0.14	0.15	-0.008382847	0.02995391	-0.09994834	0.02897729	-0.1595292	0.0195966	0.01700355	0.01543015
0.15	0.16	-0.002450758	0.02904722	-0.1103571	0.02916928	-0.1566735	0.01913658	0.01209766	0.01479466
0.16	0.17	0.003714123	0.02800517	-0.1227174	0.02931987	-0.1535866	0.01872179	0.007294964	0.01419248
0.17	0.18	0.009612614	0.02696649	-0.1331563	0.02931212	-0.1510302	0.01842964	0.001956073	0.01355205
0.18	0.19	0.01608361	0.0258406	-0.1398676	0.02920655	-0.147888	0.01811938	-0.00163542	0.01314207
0.19	0.2	0.02175941	0.02491696	-0.1460304	0.02901272	-0.1449335	0.01786417	-0.004967921	0.01277935
0.2	0.21	0.02541158	0.02437795	-0.1532431	0.02862412	-0.1417266	0.01761464	-0.008849131	0.01238156
0.21	0.22	0.03122202	0.02364851	-0.1595062	0.0280848	-0.1390499	0.01742029	-0.01226642	0.01205637
0.22	0.23	0.03499581	0.02328212	-0.1639717	0.02753109	-0.1361695	0.01721862	-0.01605597	0.01172693
0.23	0.24	0.03970917	0.02297114	-0.168027	0.02684307	-0.1332162	0.01701447	-0.01929158	0.01147468
0.24	0.25	0.04397024	0.02285337	-0.1705241	0.02628666	-0.1297951	0.01677754	-0.02206351	0.01128202
0.25	0.26	0.04781632	0.02289836	-0.1727859	0.02564479	-0.12673	0.01656305	-0.02476602	0.01111671
0.26	0.27	0.05066081	0.02303296	-0.1743902	0.02506182	-0.1230573	0.01630208	-0.02732188	0.01098219
0.27	0.28	0.05328783	0.02323956	-0.175997	0.02427959	-0.120165	0.01609326	-0.02925951	0.01089509
0.28	0.29	0.05556454	0.0234868	-0.1768581	0.02368473	-0.1171146	0.01587002	-0.03119863	0.01082129
0.29	0.3	0.05758975	0.02376395	-0.1774929	0.02300957	-0.1130274	0.01556696	-0.0335817	0.0107495
0.3	0.31	0.05883977	0.02396426	-0.1777777	0.02231294	-0.1100401	0.01534348	-0.03536085	0.01070983
0.31	0.32	0.05969886	0.02411555	-0.1776687	0.02161472	-0.1069514	0.01511162	-0.03673077	0.01068751
0.32	0.33	0.05995676	0.02416082	-0.1770822	0.02090313	-0.104225	0.01490709	-0.038827	0.01066732
0.33	0.34	0.05984044	0.02412739	-0.1762884	0.02040167	-0.101218	0.01468259	-0.04020284	0.01066323
0.34	0.35	0.05918301	0.02397697	-0.1750753	0.01992096	-0.098096	0.01445177	-0.04160695	0.01066644
0.35	0.36	0.05823425	0.02376954	-0.1737421	0.0195788	-0.09499179	0.01422575	-0.04305981	0.01067747
0.36	0.37	0.05678002	0.02346555	-0.1719394	0.01929018	-0.09196149	0.01400958	-0.04418707	0.01069124
0.37	0.38	0.05534263	0.02318032	-0.1695974	0.0191029	-0.08828992	0.01375519	-0.04511497	0.01070584
0.38	0.39	0.05321781	0.02278623	-0.1677335	0.01905766	-0.08472868	0.01351806	-0.04612932	0.01072498
0.39	0.4	0.0500543	0.02226162	-0.1654421	0.01909312	-0.08088982	0.01327503	-0.04741739	0.01075362
0.4	0.41	0.04752279	0.0218969	-0.1626645	0.01923626	-0.07774417	0.01308705	-0.04832787	0.01077636
0.41	0.42	0.04392733	0.02146559	-0.1590211	0.01954211	-0.07481559	0.0129221	-0.04914586	0.01079812
0.42	0.43	0.0405439	0.02115453	-0.1564354	0.01981616	-0.07158418	0.01275233	-0.04999805	0.01082156
0.43	0.44	0.03686223	0.02092138	-0.1537394	0.02013661	-0.06785728	0.01257377	-0.05055939	0.01083699
0.44	0.45	0.0338378	0.02081131	-0.1494954	0.02068703	-0.06432046	0.01242257	-0.0512517	0.01085527
0.45	0.46	0.03016967	0.02077381	-0.14541	0.02124369	-0.06042566	0.01227787	-0.0517832	0.01086796
0.46	0.47	0.0263937	0.02083999	-0.1409954	0.02184938	-0.05666654	0.01216085	-0.05227097	0.01087786
0.47	0.48	0.02326247	0.02096993	-0.1378081	0.02227783	-0.05198801	0.01204734	-0.05259541	0.0108832
0.48	0.49	0.01974046	0.02118987	-0.1348756	0.02265925	-0.04813261	0.01198109	-0.05292394	0.01088717
0.49	0.5	0.01698586	0.02141038	-0.1308517	0.02315502	-0.04429147	0.01193974	-0.05316342	0.01088873
0.5	0.51	0.01316344	0.02177625	-0.1270065	0.02359133	-0.04096009	0.01192364	-0.05332629	0.01088872
0.51	0.52	0.009823755	0.02214158	-0.1221953	0.02407507	-0.03699214	0.01192798	-0.05342812	0.01088776
0.52	0.53	6.13E-03	0.0225804	-0.1176295	0.02446013	-0.03332089	0.0119541	-0.0534682	0.01088623
0.53	0.54	0.003084737	0.02295534	-0.1126498	0.02478672	-0.0297143	0.0119996	-0.05344666	0.01088538
0.54	0.55	-0.0002324636	0.02336211	-0.1077483	0.02500213	-0.02640462	0.01205783	-0.05335628	0.01088524
0.55	0.56	-0.002535007	0.02363197	-0.1020576	0.02510684	-0.02202399	0.01215766	-0.05318664	0.01088719
0.56	0.57	-0.005009941	0.02389764	-0.09728653	0.02507449	-0.01779404	0.01227676	-0.05297634	0.01089146
0.57	0.58	-0.00743919	0.02411665	-0.0919396	0.02491978	-0.01449251	0.01238386	-0.05271893	0.01089859
0.58	0.59	-0.009342076	0.02424155	-0.08639214	0.02464382	-0.009707738	0.01255877	-0.05236705	0.01091097
0.59	0.6	-0.01131721	0.02430137	-0.08120067	0.02429824	-0.005571409	0.01272654	-0.0520154	0.01092586
0.6	0.61	-0.01333149	0.02425345	-0.07704149	0.02397483	-0.000939657	0.01292996	-0.05160648	0.01094591
0.61	0.62	-0.01467056	0.02413246	-0.07272215	0.02360915	0.003539423	0.01313971	-0.05103495	0.01097831
0.62	0.63	-0.01560895	0.02398328	-0.06699773	0.02310309	0.007455541	0.01333163	-0.05020814	0.01103308
0.63	0.64	-0.01646004	0.0237732	-0.06184989	0.02265588	0.01166446	0.0135449	-0.04952038	0.01108496
0.64	0.65	-0.01681092	0.02364989	-0.05641827	0.02222577	0.01556869	0.01374764	-0.04865895	0.01115719
0.65	0.66	-0.01710011	0.0235124	-0.05061996	0.02185322	0.0199275	0.01397785	-0.04793657	0.01122343
0.66	0.67	-0.01727543	0.02336359	-0.04601591	0.02164807	0.02515063	0.01425671	-0.04689434	0.01132725
0.67	0.68	-0.0171408	0.02327483	-0.03983766	0.02153363	0.02958558	0.01449412	-0.04575997	0.01145032
0.68	0.69	-0.01678789	0.02332594	-0.03421628	0.02161576	0.03473951	0.01476866	-0.04458229	0.01158807
0.69	0.7	-0.01616381	0.023524	-0.02769709	0.02195238	0.04027816	0.01505984	-0.04349075	0.01172395
0.7	0.71	-0.01552504	0.02378968	-0.02179316	0.02248083	0.04564094	0.01533595	-0.04236959	0.01187094
0.71	0.72	-0.01439566	0.02434521	-0.01620191	0.02316224	0.05179563	0.01564366	-0.04090129	0.01207369
0.72	0.73	-0.01345079	0.0248618	-0.009136782	0.02423435	0.05724121	0.01590624	-0.03965797	0.01225352
0.73	0.74	-0.01209291	0.02565073	-0.002719893	0.02535848	0.06351725	0.01619624	-0.0380375	0.01249783
0.74	0.75	-0.01088425	0.02637495	0.003724745	0.02656974	0.06910166	0.01644214	-0.03617312	0.01279106
0.75	0.76	-0.009653008	0.02711418	0.01156392	0.02806293	0.07459574	0.01667255	-0.03393734	0.01315728
0.76	0.77	-0.008540931	0.02776883	0.01776498	0.02918976	0.08127666	0.01693742	-0.03221681	0.01344823
0.77	0.78	-0.007112869	0.02856915	0.02519903	0.03039617	0.08713177	0.01715623	-0.03022396	0.01379354
0.78	0.79	-0.005993674	0.02914351	0.03286357	0.03139072	0.09371896	0.01738872	-0.02825704	0.01414169
0.79	0.8	-0.004985004	0.02959751	0.04005398	0.03202286	0.1004948	0.01761478	-0.02648161	0.01446115
0.8	0.81	-0.004214104	0.02987965	0.04732513	0.03231308	0.1059824	0.01779086	-0.0237693	0.01495685
0.81	0.82	-0.003560814	0.03005553	0.052986	0.03227876	0.1134018	0.01802535	-0.0213604	0.01540316
0.82	0.83	-0.00316488	0.0301405	0.05996445	0.03196745	0.1220491	0.01830377	-0.01855006	0.01592905
0.83	0.84	-0.003128791	0.03020481	0.06860048	0.03136654	0.1286132	0.01852633	-0.01569523	0.01646717
0.84	0.85	-0.003481964	0.03034509	0.07722645	0.03082692	0.1359212	0.01879267	-0.01237554	0.01709575
0.85	0.86	-0.00418295	0.03061031	0.08624249	0.03070066	0.1440029	0.01911785	-0.008554425	0.01782055
0.86	0.87	-0.006015855	0.03137726	0.09624688	0.03148594	0.1562068	0.01968713	-0.004105957	0.01866303
0.87	0.88	-0.008526256	0.03249576	0.1081213	0.03394868	0.165068	0.02017078	-0.0004914975	0.01934464
0.88	0.89	-0.0111709	0.03366841	0.1202356	0.03790871	0.1773701	0.02095357	0.004163755	0.02021674
0.89	0.9	-0.01504675	0.03529405	0.1303943	0.04181187	0.1881486	0.02175311	0.01029972	0.02135374
0.9	0.91	-0.01952463	0.03698722	0.142211	0.04626164	0.2015959	0.02290361	0.01622516	0.02243633
0.91	0.92	-0.02751264	0.03950211	0.1535906	0.04974001	0.2149872	0.02421531	0.02334172	0.02371533
0.92	0.93	-0.0367756	0.04171178	0.1689768	0.05216468	0.2263125	0.02544734	0.0314572	0.02514607
0.93	0.94	-0.05352246	0.04432319	0.1877026	0.05117863	0.2446065	0.0276533	0.03998801	0.02662129
0.94	0.95	-0.07457448	0.04641452	0.2099108	0.05048602	0.2607899	0.0297991	0.04884663	0.02812857
0.95	0.96	-0.09757147	0.04868953	0.2376365	0.05731436	0.285882	0.03341789	0.06156232	0.030269
0.96	0.97	-0.1410762	0.05457391	0.2914966	0.07456978	0.317134	0.03829484	0.07911965	0.03325582
0.97	0.98	-0.1974348	0.0646767	0.3972729	0.08308832	0.3457801	0.04301808	0.1031058	0.03769897
0.98	0.99	-0.2767213	0.08099712	0.6127788	0.1015332	0.3932136	0.05124825	0.1322504	0.04446477
0.99	1	-0.4533177	0.1357142	0.2928678	0.2244912	0.5025579	0.07401099	0.210484	0.07415993
